# Supplementary material for: Bias Due to Within-Subject Exposure Dependency With or Without Bias Due to Lack of Pairwise Exchangeability When Exposure Is Chronic in Case-Crossover and Case–Time-Control Studies: A Simulation Study
Source: Am J Epidemiol. 2023 Apr 21;192(10):1701–11. doi: 10.1093/aje/kwad104 (PMC10558192; doi:10.1093/aje/kwad104)
Supplement: Web_Material_kwad104 [file web_material_kwad104.zip]

Archive with 1 entries (1 files):
- kwad104 Kubota Web Material.pdf
